# Supplementary material for: Single cell transcriptomics identifies distinct choroid cell populations involved in visually guided eye growth
Source: Front Ophthalmol (Lausanne). 2023 Oct 6;3:1245891. doi: 10.3389/fopht.2023.1245891 (PMC10883300; doi:10.3389/fopht.2023.1245891)
Supplement: Supplementary file 7 [file Table_2.xlsx]

## Sheet: Sheet1
seurat_clusters	CONT_C1	CONT_C2	CONT_C3	RECOV_R1	RECOV_R2	RECOV_R3	Control Mean	RECOV Mean
0	0.0940939	0.109744	0.115124	0.144576	0.135576	0.143115	0.106321	0.141089
1	0.125642	0.117514	0.117753	0.109689	0.127421	0.101756	0.120303	0.112955
2	0.0944607	0.108287	0.103778	0.122334	0.109655	0.14492	0.102175	0.125636
3	0.116838	0.0982519	0.115816	0.0996344	0.108199	0.0953553	0.110302	0.101063
4	0.0733676	0.0728391	0.0820534	0.0926264	0.0710645	0.0973248	0.0760867	0.0870053
5	0.0823551	0.0817417	0.108067	0.0697745	0.0687345	0.0594124	0.0907212	0.0659738
6	0.0878577	0.0935578	0.0749965	0.0696222	0.0744139	0.0526834	0.0854707	0.0655732
7	0.0753852	0.0770476	0.0673862	0.0393053	0.0674239	0.0452979	0.073273	0.0506757
8	0.0585106	0.0448365	0.0520271	0.0496648	0.0407747	0.0321681	0.0517914	0.0408692
9	0.0326486	0.0292975	0.0286426	0.0499695	0.0477647	0.0610537	0.0301962	0.0529293
10	0.0381511	0.0427323	0.0294728	0.0240707	0.0254842	0.0234696	0.0367854	0.0243415
11	0.0315481	0.0349628	0.0251833	0.0274223	0.0244648	0.033481	0.0305647	0.0284561
12	0.0198092	0.0135966	0.0167428	0.027727	0.0262123	0.0229772	0.0167162	0.0256388
13	0.0155906	0.0205568	0.0110696	0.0100548	0.00859182	0.0142787	0.015739	0.0109751
14	0.00752018	0.00679832	0.00996264	0.0138635	0.0138343	0.0218283	0.00809371	0.0165087
15	0.0139398	0.00922629	0.00982427	0.0106642	0.0116499	0.011981	0.0109968	0.0114317
16	0.011372	0.0101975	0.0083022	0.0140158	0.012378	0.009355	0.00995722	0.0119163
17	0.00605282	0.0055034	0.00636502	0.00868373	0.00844619	0.0152634	0.00597375	0.0107978
18	0.00440205	0.0100356	0.00525806	0.00426569	0.00480559	0.00344658	0.00656524	0.00417262
19	0.00238445	0.00339916	0.00332088	0.00365631	0.0036406	0.00295421	0.00303483	0.00341704
20	0.0029347	0.00339916	0.00193718	0.00274223	0.00291248	0.00328246	0.00275701	0.00297906
21	0.00220103	0.00437035	0.00484295	0.00106642	0.00218436	0.00114886	0.00380477	0.00146655
22	0.00201761	0.00178051	0.0013837	0.00274223	0.00145624	0.0021336	0.00172727	0.00211069
23	0.000917095	0.000323729	0.00069185	0.00182815	0.00291248	0.00131298	0.000644225	0.00201787
Total %	1	1	1	1	1	1
